# Supplementary material for: Superior Colliculus to VTA pathway controls orienting response and influences social interaction in mice
Source: Nat Commun. 2022 Feb 10;13:817. doi: 10.1038/s41467-022-28512-4 (PMC8831635; doi:10.1038/s41467-022-28512-4)
Supplement: Supplementary file 4 — Source Data [file 41467_2022_28512_MOESM4_ESM.xlsx]

## Sheet: Fig1j,k,l
	DOPA NEURONS						GABA NEURONS
	Cell ID	mCherry	EPSC (pA)	IPSC (pA)	Delay time (ms)		Cell ID	mCherry	EPSC (pA)	Delay time (ms)
	Cell1	no	no	no			Cell1	yes	no
	Cell2	no	no	no			Cell2	yes	90.988	3.9
	Cell3	no	no	no			Cell3	yes	12.816	4.1
	Cell4	no	62.684	no			Cell4	yes	26.6	6
	Cell5	no	no	no			Cell5	yes	no
	Cell6	no	14.281	no			Cell6	yes	no
	Cell7	no	no	no			Cell7	yes	36.034	3.9
	Cell8	no	no	no			Cell8	yes	29.656	0.5
	Cell9	no	no	no			Cell9	yes	no
	Cell10	no	130.87	no			Cell10	yes	no
	Cell11	no	25.577	no			Cell11	yes	no
	Cell12	no	no	no			Cell12	yes	no
	Cell13	no	no	no			Cell13	yes	no
	Cell14	no	no	no			Cell14	yes	no
	Cell15	no	88.417	no			Cell15	yes	no
	Cell16	no	no	no			Cell16	yes	no
	Cell17	no	no	no			Cell17	yes	no
	Cell18	no	no	no			Cell18	yes	no
	Cell19	no	3.34	no			Cell19	yes	21.009	3.6
	Cell20	no	13.56	no			Cell20	yes	114.31	3.5
	Cell21	no	87.18	no			Cell21	yes	30.171	3.8
	Cell22	no	no	no			Cell22	yes	15.196	2.9
	Cell23	no	3.87	no			Cell23	yes	no
	Cell24	no	84.73	no			Cell24	yes	no
	Cell25	no	22.56	11.54			Cell25	yes	17.716	0.8
	Cell26	no	26.33	8.81			Cell26	yes	10.907	4.1
	Cell27	no	no	no
	Cell28	no	no	5.86
	Cell29	no	66.46	24.34
	Cell30	no	22.89	43.82
	Cell31	yes	no	no
	Cell32	yes	no	no
	Cell33	yes	no	no
	Cell34	yes	137.55	no			average	36.8548
	Cell35	yes	no	no			total	26
	Cell36	yes	no	no			connected	11
	Cell37	yes	no	no			not	15
	Cell38	yes	no	no			% con	42.3077
	Cell39	yes	no	no			% not con	57.6923
	Cell40	yes	11.94	no			SEM	10.2113
	Cell41	yes	no	no
	Cell42	yes	no	no
	Cell43	yes	no	no
	Cell44	yes	50.459	no
	Cell45	yes	no	4.378
	Cell46	yes	no	no
	Cell47	yes	no	no
	Cell48	yes	no	no
	Cell49	yes	no	no
	Cell50	yes	no	no
	Cell51	yes	no	no
	Cell52	yes	30.025	no
	Cell53	yes	no	no
	Cell54	yes	no	no
	Cell55	yes	no	no
	Cell56	yes	no	no
	Cell57	yes	18.671	no
	Cell58	yes	no	no
	Cell59	yes	no	no
	Cell60	yes	no	no
	Cell61	yes	no	no
	Cell62	yes	no	no
	Cell63	yes	no	no
	Cell64	yes	no	no
	Cell65	yes	no	no
	Cell66	yes	no	no
	Cell67	yes	no	no
	Cell68	yes	59.231	no
	Cell69	yes	124	no
	Cell70	yes	43	no
	Cell71	yes	no	no
	Cell72	yes	no	no
	Cell73	yes	no	no
	Cell74	yes	no	no
	Cell75	yes	30	no
	Cell76	yes	457	no
	Cell77	yes	no	no
	Cell78	yes	no	no
	Cell79	yes	no	no
	Cell80	yes	no	no
	Cell81	yes	no	no
	Cell82	yes	no	no
	Cell83	yes	no	no
	Cell84	yes	50.218	no
	Cell85	yes	no	no
	Cell86	yes	no	no
	Cell87	yes	85.413	no
	Cell88	yes	no	no
	Cell89	yes	no	no
	Cell90	yes	no	no
	Cell91	yes	no	no
	Cell92	yes	no	no
	Cell93	yes	47.24	no
	Cell94	yes	no	no
	Cell95	yes	no	no
	Cell96	yes	no	no
	Cell97	yes	no	no
	Cell98	yes	no	no
	Cell99	yes	no	no
	Cell100	yes	no	no
	Cell101	yes	no	no
	Cell102	yes	no	no
	Cell103	yes	88.847	no
	Cell104	yes	137.13	no
	Cell105	yes	no	no
	Cell106	yes	89.842	no
	Cell107	yes	no	no
	Cell108	yes	no
	Cell109	yes	no
	Cell110	yes	no
	Cell111	yes	no
	Cell112	yes	no
	Cell113	yes	no
	Cell114	yes	no
	Cell115	yes	no
	Cell116	yes	no
	Cell117	yes	no
	Cell118	yes	no
	Cell119	yes	no
	Cell120	yes	no
	Cell121	yes	no
	Cell122	yes	no
	Cell123	yes	17.518		2.75
	Cell124	yes	no
	Cell125	yes	no
	Cell126	yes	11.434		4.2
	Cell127	yes	no
	Cell128	yes	no
	Cell129	yes	no
	Cell130	yes	31.626		3.8
	Cell131	yes	no
	Cell132	yes	no
	Cell133	yes	no
	Cell134	yes	15.469		3.3
	Cell135	yes	21.204		5.15
	Cell136	yes	no
	average	63.159
	total	136
	connected	35
	not	101
	% con	25.7353
	% not con	74.2647
	SEM	13.3955

## Sheet: Fig2e
Peri event Histogram Fiber photometry
	Bin 1	bin 2	Bin 3	Bin 4	Bin 5	Bin 6	Bin 7	Bin 8	Bin 9	Bin 10	Bin 11	Bin 12	Bin 13	Bin 14	Bin 15	Bin 16	Bin 17	Bin 18	Bin 19	Bin 20	Bin 21	Bin 22	Bin 23	Bin 24	Bin 25	Bin 26	Bin 27	Bin 28	Bin 29	Bin 30	Bin 31	Bin 32	Bin 33	Bin 34	Bin 35	Bin 36	Bin 37	Bin 38	Bin 39	Bin 40	Bin 41	Bin 42	Bin 43	Bin 44	Bin 45	Bin 46	Bin 47	Bin 48	Bin 49
Animal1	-0.0118459626794104	-0.00865662189112817	-0.00543269527429195	-0.00217870866156334	0.00110388729186625	0.00441714670143417	0.00776112849294263	0.0111325413767274	0.0145324176705255	0.0179607764889397	0.0214147732348762	0.0248928587896142	0.0283981834688003	0.0319303596256762	0.0354842594453241	0.0390593933249534	0.0426585339285528	0.0462813883482040	0.0499237509845171	0.0535862485552735	0.0572693037021813	0.0609708591796119	0.0646897537701310	0.0684281186190855	0.0721846886754817	0.0759548114797425	0.0797394298594963	0.0835413445463165	0.0873590865370013	0.0911878543478585	0.0950288888912473	0.0988835662169900	0.102749943533633	0.106626397268364	0.110514269306956	0.114412380806574	0.118317049589136	0.122230023238403	0.126153332467102	0.130084352163731	0.134018549892950	0.137958429910706	0.141905850299288	0.145857993106466	0.149812505401418	0.153770758345994	0.157732443116340	0.161694524630818	0.165658537086848
Animal2	0.689210902531202	0.697540787824668	0.705874476310037	0.714213577991223	0.722560150102679	0.730904226977581	0.739241446055700	0.747574463548748	0.755899158130967	0.764206136001400	0.772495782189337	0.780771524278686	0.789023748905160	0.797244894309446	0.805438022809844	0.813604834233762	0.821734513378398	0.829822880861770	0.837873518614146	0.845882903587388	0.853842521507473	0.861752895492925	0.869617053669112	0.877425756047864	0.885173443086557	0.892864571106035	0.900500305517238	0.908069651252674	0.915569826013853	0.923006404511563	0.930376566595911	0.937672311899532	0.944894554960718	0.952047138027513	0.959122295306833	0.966116414164613	0.973034664796535	0.979877825820211	0.986635846866028	0.993308182581790	0.999902121947119	1.00641491820218	1.01283898290918	1.01917626261828	1.02543215006482	1.03160036087111	1.03767837975537	1.04367155341747	1.04958070738079
Animal3	-0.0194540605371028	-0.0208688107868915	-0.0222600005087574	-0.0236215870446409	-0.0249577620897154	-0.0262706248694726	-0.0275437033143763	-0.0287837586562318	-0.0300008685745223	-0.0311946264234642	-0.0323435353040404	-0.0334541799711112	-0.0345389544055870	-0.0355936169335142	-0.0366089432118156	-0.0375871763610889	-0.0385339945541752	-0.0394371117516834	-0.0403041871436605	-0.0411409642391279	-0.0419435519836791	-0.0426941746410302	-0.0434043410075758	-0.0440866568229480	-0.0447311753617225	-0.0453266884952676	-0.0458773633373004	-0.0463933033971992	-0.0468626509020783	-0.0472892779213194	-0.0476747302595720	-0.0480149993168936	-0.0482977199763576	-0.0485356641307332	-0.0487372703819250	-0.0488867068578831	-0.0489747503136657	-0.0490098435235938	-0.0490031159281697	-0.0489386803020244	-0.0488165352296662	-0.0486382429812319	-0.0484031708336561	-0.0481026631257878	-0.0477465119592465	-0.0473384178733079	-0.0468611938400206	-0.0463118371602850	-0.0457021300639360
Animal4	-0.836088961783426	-0.848950435820458	-0.861776232709109	-0.874566799903657	-0.887321044908976	-0.900028798022378	-0.912679115393970	-0.925273086902304	-0.937809235422124	-0.950278074387961	-0.962673721950063	-0.974994775314737	-0.987235851468548	-0.999388540259601	-1.01145403992297	-1.02343030641902	-1.03530754736419	-1.04707813182835	-1.05874599445767	-1.07031003770835	-1.08175984350886	-1.09309067243844	-1.10430366952983	-1.11539600933619	-1.12636028117103	-1.13719728933114	-1.14790500197108	-1.15847575604958	-1.16890527234522	-1.17919855308880	-1.18935353074942	-1.19935956844633	-1.20921462627204	-1.21892271348395	-1.22848212069709	-1.23788497050251	-1.24713211495190	-1.25622336767219	-1.26515393566658	-1.27392169572591	-1.28253123300478	-1.29098009097931	-1.29925951490207	-1.30737120896049	-1.31532105565100	-1.32310704358081	-1.33072130592092	-1.33816676413164	-1.34544648453902
Animal5	-0.215787789782134	-0.221693164785760	-0.227583440905019	-0.233461020162607	-0.239324601828288	-0.245169604051393	-0.250990127540088	-0.256787289685412	-0.262558634780486	-0.268300657708805	-0.274011668562123	-0.279689800034268	-0.285330657964603	-0.290930146095834	-0.296491167594995	-0.302011009067757	-0.307484290608298	-0.312906474386073	-0.318280370943264	-0.323604050442784	-0.328872986257590	-0.334085269060057	-0.339239781143066	-0.344334078184162	-0.349365063600319	-0.354335267297163	-0.359241187296418	-0.364078344976375	-0.368844644304518	-0.373544094517763	-0.378174475301952	-0.382730556094981	-0.387211788017136	-0.391619081546774	-0.395951680683986	-0.400206501245223	-0.404385728342884	-0.408486577799118	-0.412506760221296	-0.416446373223418	-0.420309426815494	-0.424093237999596	-0.427793185729979	-0.431411254662470	-0.434950037785721	-0.438409244999527	-0.441785368114659	-0.445081027110570	-0.448295336839247
Animal6	0.336310415690890	0.326550974162897	0.316801436811955	0.307038786796664	0.297287761294587	0.287579723885670	0.277892053499793	0.268215056710880	0.258585855093427	0.249007262767013	0.239457342116256	0.229947488276353	0.220518311403617	0.211149219966945	0.201820735128826	0.192563172391344	0.183404786852269	0.174318847050917	0.165294928287057	0.156372216211428	0.147552986523227	0.138815635251986	0.130169789104938	0.121651135163711	0.113237259304936	0.104911691047256	0.0967062445795794	0.0886419423775551	0.0806872631226581	0.0728328316076495	0.0651203191681812	0.0575484289471738	0.0500917236152547	0.0427573867479341	0.0355780400073437	0.0285307904834456	0.0216003463027393	0.0148171360595750	0.00819409330808094	0.00169742017847814	-0.00467925730631698	-0.0108930681240837	-0.0169513980865308	-0.0228838758214404	-0.0286828790934243	-0.0343158165867039	-0.0398059529443960	-0.0451699717641283	-0.0503802056877638
Animal7	-0.495559393611319	-0.505455021156223	-0.515328663769249	-0.525175798779036	-0.534997880792535	-0.544794847022267	-0.554555142472542	-0.564269953062858	-0.573942471437945	-0.583571871370221	-0.593151869840805	-0.602674409195730	-0.612138929683293	-0.621539401356905	-0.630873340796142	-0.640140608606443	-0.649337793142595	-0.658454328317634	-0.667485362207316	-0.676436732140006	-0.685305463116174	-0.694082774880946	-0.702761474261489	-0.711344471759031	-0.719828369379560	-0.728209937826093	-0.736486869634593	-0.744655132900587	-0.752707864630394	-0.760643969412623	-0.768469207580771	-0.776177386004877	-0.783759682092052	-0.791213119590849	-0.798544350393709	-0.805749932975405	-0.812824340099389	-0.819765570404311	-0.826572597413874	-0.833242810350459	-0.839776192213549	-0.846176795881051	-0.852437309352699	-0.858552108658001	-0.864523235596754	-0.870358735278985	-0.876053207973495	-0.881600038594464	-0.887000700403103
Quantification bar graphs
	Before	During	After
Animal1	-0.208387209457618	0.989384963381743	-0.920163651181938
Animal2	-0.776437068783352	1.41748430039211	-0.121250410882563
Animal3	-0.721587693646904	1.53245540391360	-0.528119494201378
Animal4	-0.297017050228448	1.25181435181156	-0.851410897992649
Animal5	-0.558148895260140	1.91676651554946	-0.501211756161555
Animal6	-0.735236470596287	2.29826172473011	1.35526235917021
Animal7	-0.535858949639119	1.72286598350485	-0.575921178271275
[truncated: 5,000 more columns]

## Sheet: Fig2g
Peri event Histogram Fiber photometry
	Bin 1	bin 2	Bin 3	Bin 4	Bin 5	Bin 6	Bin 7	Bin 8	Bin 9	Bin 10	Bin 11	Bin 12	Bin 13	Bin 14	Bin 15	Bin 16	Bin 17	Bin 18	Bin 19	Bin 20	Bin 21	Bin 22	Bin 23	Bin 24	Bin 25	Bin 26	Bin 27	Bin 28	Bin 29	Bin 30	Bin 31	Bin 32	Bin 33	Bin 34	Bin 35	Bin 36	Bin 37	Bin 38	Bin 39	Bin 40	Bin 41	Bin 42	Bin 43	Bin 44	Bin 45	Bin 46	Bin 47	Bin 48	Bin 49
Animal1	0.357187724879569	0.362064794936698	0.366935186406633	0.371792810870656	0.376637638600266	0.381471543737673	0.386289227917728	0.391085250255131	0.395861717018817	0.400618989462856	0.405350828686243	0.410054059859887	0.414731154118072	0.419379666902933	0.423993777447237	0.428573699481113	0.433121106731181	0.437630692531294	0.442097813538952	0.446525336447284	0.450913432380114	0.455255596119366	0.459549256361665	0.463797736413669	0.467998975247618	0.472147308247656	0.476243210747661	0.480288646702385	0.484279024971757	0.488210619256606	0.492086717375118	0.495907402869846	0.499666606946829	0.503362901491139	0.507000457611594	0.510577493323477	0.514088674160295	0.517535130400794	0.520919541490728	0.524238238040503	0.527488386832204	0.530673554744670	0.533793962574783	0.536844610657793	0.539825500186240	0.542741275040111	0.545590156067177	0.548367543529231	0.551075764280589
Animal2	0.627704834373453	0.650076550312738	0.672406533603930	0.694664159618291	0.716857833414698	0.739001398359100	0.761062358528880	0.783013331565038	0.804865016807498	0.826630511599571	0.848276124043021	0.869788367654080	0.891174348541896	0.912426106948288	0.933518495937023	0.954457448256570	0.975251916824581	0.995868981855419	1.01628956280757	1.03653022978062	1.05660138267557	1.07646460387500	1.09610767648662	1.11554482612056	1.13477319024270	1.15376855082186	1.17253224505921	1.19107212516698	1.20936137989317	1.22739076266813	1.24517737601056	1.26272548852857	1.27999662893489	1.29698658492758	1.31371713736067	1.33018509217271	1.34636428634572	1.36225544230709	1.37787093636332	1.39319123957864	1.40821267491529	1.42294922388977	1.43740006819357	1.45153264198363	1.46535392500328	1.47888937117939	1.49212941922524	1.50504744205136	1.51765033175609
Animal3	1.00174267509040	1.02387290271327	1.04596293362609	1.06799999690554	1.08997736614965	1.11189089239485	1.13372627929768	1.15546452545028	1.17710258812777	1.19864168077348	1.22006795201120	1.24136272080938	1.26251975336784	1.28353692970632	1.30440326521920	1.32510968434371	1.34564965265594	1.36601154911536	1.38618293573762	1.40616405054992	1.42595376737164	1.44553603548146	1.46489604899920	1.48403427964190	1.50295204125874	1.52163749451038	1.54008068437379	1.55827780284477	1.57622339527896	1.59391060760836	1.61134014313988	1.62850889057468	1.64540283003708	1.66201489149489	1.67835166577921	1.69441445699696	1.71018963324835	1.72567022547954	1.74085937897099	1.75575715416671	1.77035814950657	1.78466216107865	1.79866739966146	1.81236564401208	1.82575695076306	1.83885019734651	1.85164456119547	1.86412687791193	1.87629659701940
Animal4	-0.726739526181875	-0.739274971801800	-0.751821628143319	-0.764346174630494	-0.776850851539560	-0.789356643906628	-0.801849416309928	-0.814298527333305	-0.826716087073146	-0.839113001827953	-0.851467044711871	-0.863765061873187	-0.876024559217515	-0.888240299831929	-0.900382786187522	-0.912458800010776	-0.924487283886918	-0.936450411812019	-0.948319790548850	-0.960112674394407	-0.971841240157245	-0.983481122162114	-0.995019030744111	-1.00647317246253	-1.01784029709279	-1.02909384360978	-1.04024220002212	-1.05130110127125	-1.06225089735454	-1.07306793802904	-1.08377402343434	-1.09437970573849	-1.10485723809477	-1.11519509327798	-1.12541459697619	-1.13551437475564	-1.14546836172358	-1.15528473183916	-1.16497776215284	-1.17452921356119	-1.18392074335158	-1.19317612943910	-1.20230275817949	-1.21127119420231	-1.22007488346486	-1.22873938850573	-1.23726359772366	-1.24562043196147	-1.25381886823323
Animal5	0.507174448047116	0.503180568791304	0.499192316846188	0.495217921362771	0.491262775244352	0.487320711615752	0.483395185676644	0.479494767617012	0.475622289568185	0.471771977829361	0.467949700337060	0.464162490388451	0.460408227713348	0.456685764842096	0.453002165429745	0.449361793601835	0.445757939481443	0.442194113936199	0.438677842526918	0.435209813717500	0.431782891913022	0.428402168040522	0.425074116464728	0.421794918849974	0.418561860071990	0.415380006113104	0.412252500743500	0.409171805946620	0.406140272394540	0.403163150141621	0.400238716603962	0.397359226322564	0.394529159282585	0.391753487091819	0.389026098992551	0.386343120936836	0.383708382178413	0.381124173280894	0.378582335635399	0.376084191998261	0.373633228711159	0.371226395392013	0.368856516796526	0.366527941588494	0.364244477696617	0.361998415550179	0.359786515381150	0.357613027571222	0.355479936333621
Animal6	0.532819239513952	0.547312287164633	0.561781580438546	0.576237413533077	0.590689709503506	0.605110788102252	0.619487131036699	0.633839098108812	0.648160134471453	0.662419163339501	0.676616786281595	0.690774104167603	0.704871167231715	0.718882492919959	0.732820845657533	0.746696045013028	0.760480894239515	0.774163579429102	0.787764595497955	0.801276300644451	0.814670311957667	0.827950882351747	0.841138268501633	0.854210716917487	0.867145411726930	0.879959249491133	0.892662108667368	0.905226713618054	0.917643281617248	0.929934174231348	0.942092150301195	0.954091641326842	0.965939832609314	0.977656423852992	0.989219399512650	1.00060988650631	1.01184893235104	1.02294577013556	1.03387289142473	1.04462351316941	1.05522315989440	1.06566548600743	1.07592669458626	1.08601631258556	1.09595428348247	1.10571998232743	1.11529863075535	1.12471415650869	1.13397453237955
Quantification bar graphs
	Before	During	After
Animal1	0.214507331967348	-1.68724408189852	1.22679105640417
Animal2	0.473887670449574	-1.96483852927884	-1.27596502496208
Animal3	-0.229357663639885	-0.541374922441854	-0.849327831353655
Animal4	0.0981994683090467	1.16502043288980	-0.379699084903273
Animal5	0.785704393413976	-1.00241996593633	2.58889400290443
Animal6	-0.100087125229900	-1.46576382047777	-0.0893698003314685
[truncated: 5,000 more columns]

## Sheet: Fig2i
Peri event Histogram Fiber photometry
	Bin 1	bin 2	Bin 3	Bin 4	Bin 5	Bin 6	Bin 7	Bin 8	Bin 9	Bin 10	Bin 11	Bin 12	Bin 13	Bin 14	Bin 15	Bin 16	Bin 17	Bin 18	Bin 19	Bin 20	Bin 21	Bin 22	Bin 23	Bin 24	Bin 25	Bin 26	Bin 27	Bin 28	Bin 29	Bin 30	Bin 31	Bin 32	Bin 33	Bin 34	Bin 35	Bin 36	Bin 37	Bin 38	Bin 39	Bin 40	Bin 41	Bin 42	Bin 43	Bin 44	Bin 45	Bin 46	Bin 47	Bin 48	Bin 49
Animal1	2.27143446373028	2.28530225827627	2.29912341321563	2.31289758310332	2.32663095049102	2.34030989619890	2.35392099895356	2.36746746004398	2.38094692676871	2.39434646759477	2.40766071150217	2.42089551075017	2.43403905011983	2.44707795877642	2.46001493017772	2.47285545272695	2.48558457474518	2.49818999029319	2.51067818138285	2.52304855363113	2.53528851339143	2.54739237505257	2.55936637981813	2.57120087118210	2.58288568512924	2.59442493387305	2.60582246708352	2.61706346242020	2.62813886042969	2.63905864273359	2.64982231457251	2.66041687477788	2.67083761097013	2.68109295494229	2.69117597959019	2.70107846866720	2.71080491094683	2.72035836197555	2.72972634223545	2.73890400780756	2.74790372708091	2.75672385854338	2.76535159566652	2.77378555648223	2.78203756479550	2.79010235156364	2.79797221402709	2.80565253580238	2.81314766453642
Animal2	1.19766945099245	1.20829696542098	1.21899433011744	1.22973583454553	1.24051624952961	1.25135729015841	1.26225070455136	1.27316747275508	1.28411990929594	1.29512556821060	1.30616400205223	1.31721323837361	1.32829418168231	1.33941330394299	1.35054359695764	1.36168036501944	1.37284394283507	1.38402517198543	1.39519695351682	1.40637316969664	1.41756824005281	1.42875912825435	1.43992669976225	1.45109406404945	1.46226577106944	1.47341256631121	1.48453117611584	1.49564232329447	1.50673658946435	1.51778791130315	1.52881077100179	1.53981727960685	1.55078371826136	1.56169470391225	1.57257492876938	1.58342631168177	1.59421805980189	1.60494990512201	1.61564424888893	1.62629129610106	1.63686504571846	1.64738064964895	1.65784982965840	1.66824984883504	1.67856863037800	1.68883087287589	1.69903615204220	1.70915393034388	1.71918821511525
Animal3	0.961268853674895	0.948916520169993	0.936552669302234	0.924184983234596	0.911818562790454	0.899456794095341	0.887102548388448	0.874762709829473	0.862442376943974	0.850145252508775	0.837876260120924	0.825639981859894	0.813440430535923	0.801281255264559	0.789169776208205	0.777109607654357	0.765103286580010	0.753154293400790	0.741269676693662	0.729453539405656	0.717707960275838	0.706037257207501	0.694445728556452	0.682937123555309	0.671514141664510	0.660182657339801	0.648944801151074	0.637802316218028	0.626758660185159	0.615819914009072	0.604988210234652	0.594263587036510	0.583649816444170	0.573150802154733	0.562769059617748	0.552505140050686	0.542363035036499	0.532343924676323	0.522448842800870	0.512680157855923	0.503041826290649	0.493534040065257	0.484155431456797	0.474909272700876	0.465798385040930	0.456823404055854	0.447982669820834	0.439278787362443	0.430712451347854
Animal4	-0.102703011141967	-0.105442713537575	-0.108191845957433	-0.110944670240754	-0.113695390893271	-0.116448082190449	-0.119207938359022	-0.121965531038010	-0.124715947353040	-0.127467129305679	-0.130219968275879	-0.132966384329236	-0.135704365939768	-0.138441377858289	-0.141172552063545	-0.143892881836924	-0.146606289308887	-0.149316664446713	-0.152015157768775	-0.154698687845401	-0.157376207987392	-0.160047229405873	-0.162703185750856	-0.165343115002368	-0.167975701226650	-0.170596396557766	-0.173200019480085	-0.175790242792061	-0.178370565688599	-0.180933380707941	-0.183476944251889	-0.186010076167477	-0.188530573047702	-0.191030098897296	-0.193509481137538	-0.195978144131398	-0.198430706611569	-0.200861244692534	-0.203273856728004	-0.205672400581655	-0.208050172633423	-0.210405562891388	-0.212746589574893	-0.215069944951667	-0.217368327053691	-0.219644179346949	-0.221906460162335	-0.224148241355486	-0.226363265527338
Animal5	0.926211031039754	0.927395576561870	0.928596034258969	0.929792868826122	0.930994930542852	0.932218666361507	0.933449618001284	0.934676421568981	0.935913960754365	0.937169466442744	0.938423208013566	0.939675546358587	0.940944125015569	0.942223254741002	0.943494767990594	0.944768964234947	0.946061181679009	0.947355274639668	0.948640956340087	0.949934090468129	0.951241131968132	0.952542263310048	0.953838554321144	0.955147080692342	0.956461109056389	0.957764206996722	0.959067802045363	0.960385657162882	0.961700308772015	0.963003516514197	0.964312499909809	0.965632292741944	0.966942653240197	0.968245750595068	0.969558939304029	0.970874698890345	0.972177902573648	0.973480687640490	0.974795408686805	0.976103932166367	0.977400320075206	0.978702858210173	0.980014603319634	0.981314766004912	0.982607200324057	0.983909947856634	0.985214405971124	0.986505997069342	0.987797291590069
Quantification bar graphs
	Before	During	After
Animal1	-0.533522100632569	2.09318291287440	2.21999953637824
Animal2	-0.497993119174815	1.29457939608794	0.801240341703555
Animal3	-0.633077228783909	3.98311208945301	2.37139543351954
Animal4	-0.958596600777341	1.14339593202868	-0.258227001095127
Animal5	-0.320125179115794	0.372800300780831	1.96082639493121
[truncated: 5,000 more columns]

## Sheet: Fig3f
	Time passed in frontal field (s)
	off			on
	1	2		1	2
eYFP(ChR2)_1	19.96	19		21.72	20.2
eYFP(ChR2)_2	13.8	17.2		16.76	10.44
eYFP(ChR2)_3	18.28	19.32		14.84	6.24
eYFP(ChR2)_4	22.8	13.68		18.86	25.44
eYFP(ChR2)_5	21.08	13.24		5.32	17.32
eYFP(ChR2)_6	14.84	10.4		36.56	33.08
eYFP(ChR2)_7	32.24	8.88		20.32	18.44
eYFP(ChR2)_8	14.48	3.64		21.68	15.8
eYFP(ChR2)_9	12.8	6.4		22.72	15.08
eYFP(ChR2)_10	23.24	12.44		31.04	13.12
eYFP(ChR2)_11	13.96	12.2		12.92	18.16
ChR2_1	24.04	17.64		27.08	19.36
ChR2_2	23.52	20.36		1.04	19.16
ChR2_3	25.44	30.84		10.24	26.36
ChR2_4	24.04	25.44		22.84	19.84
ChR2_5	13.28	26.32		11.28	28.68
ChR2_6	17.24	14.56		18.2	9.12
ChR2_7	25.44	13.08		18.08	11.6
ChR2_8	22.72	9.6		22.24	20.6
ChR2_9	8.8	13.44		13.92	22.44
ChR2_10	40.64	28.32		10.92	7.12
ChR2_11	32.36	10.32		0.28	15.48
ChR2_12	31.76	32.92		18.4	11.32
ChR2_13	23.08	23.52		18.52	15.28
ChR2_14	26.92	18.04		15.48	27.72
ChR2_15	19.8	14.68		19.52	18.72
eYFP(Jaws)_1	14.28	12.32		28.24	20.88
eYFP(Jaws)_2	33.6	17.56		3.6	18.28
eYFP(Jaws)_3	14.8	10.96		33.92	28.24
eYFP(Jaws)_4	20.96	9.64		16.36	3.2
eYFP(Jaws)_5	22.24	6.44		30.44	25.44
eYFP(Jaws)_6	13.24	4.72		24.08	19.4
eYFP(Jaws)_7	11.6	13.32		9.56	10
eYFP(Jaws)_8	20.4	26.96		43.52	24.56
eYFP(Jaws)_9	12.72	2.4		3.4	12.48
eYFP(Jaws)_10	17.4	16.16		21.44	28.96
Jaws_1	17.84	25.32		19.16	25.4
Jaws_2	19.84	9.08		10.72	16.6
Jaws_3	27.36	18.24		18.36	31.84
Jaws_4	19.16	19.16		12.4	28.56
Jaws_5	28.8	13.52		22.88	11.68
Jaws_6	24.4	11.12		16.2	18.16
Jaws_7	28.2	22.2		21.12	23.48
Jaws_8	18.76	15.72		10.84	21.48
Jaws_9	10.44	9.72		22.48	25.28
Jaws_10	13.24	12.24		12.04	13.24
Jaws_11	28.4	18.8		33.72	16.72
Jaws_12	14.16	13.36		19.8	20.84
Jaws_13	7.08	12.48		31.56	22.52

## Sheet: Fig3h
		Events
		1	2	3	4	5	6	7	8	9	10	11	12	13	14	15	16	17	18	19	20	21	22	23	24		head/body	rearing	grooming	retreat	no action
ChR2_1	ON	0	0	0	h	h	h	0	0	0	0	h	0	0	h	0	h	r	h	g	r	r	0	0	0		0	12.5	4.16667	0	54.1667
ChR2_2	ON	h	0	h	0	h	r	0	r	0	0	h	r	0	0	h	0	0	0	r	h	g	h	h	0		33.3333	16.6667	4.16667	0	45.8333
ChR2_3	ON	0	h	0	0	h	0	0	0	0	0	0	0	0	h	0	g	0	h	h	g	h	0	h	0		29.1667	0	8.33333	0	62.5
ChR2_4	ON	0	0	h	0	h	h	0	0	r	0	h	0	h	0	h	0	0	0	h	0	h	0	0	0		33.3333	4.16667	0	0	62.5
ChR2_5	ON	0	0	0	0	h	0	0	0	0	0	0	0	0	0	0	0	0	0	0	0	0	0	h	0		8.33333	0	0	0	91.6667
ChR2_6	ON	0	0	h	0	0	0	0	0	0	0	0	0	0	0	0	0	0	0	0	0	0	0	0	0		4.16667	0	0	0	95.8333
ChR2_7	ON	0	0	h	0	r	h	0	0	0	0	0	0	0	0	0	r	0	h	h	h	0	h	0	h		29.1667	8.33333	0	0	62.5
ChR2_8	ON	0	0	0	0	0	h	h	0	h	0	h	0	0	0	h	0	0	0	0	0	0	r	0	0		20.8333	4.16667	0	0	75
ChR2_9	ON	0	0	0	0	0	0	h	0	0	h	0	h	0	0	0	0	r	0	r	h	0	0	0	0		16.6667	8.33333	0	0	75
ChR2_10	ON	h	0	0	h	0	h	0	h	r	h	0	0	h	r	0	h	0	h	0	0	h	0	0	h		41.6667	8.33333	0	0	50
ChR2_11	ON	0	h	0	0	0	0	0	0	g	0	0	r	0	0	0	0	h	0	0	0	h	h	h	h		25	4.16667	4.16667	0	66.6667
ChR2_12	ON	h	0	0	0	0	0	h	0	0	0	r	0	h	g	h	h	0	h	0	0	0	0	g	0		25	4.16667	8.33333	0	62.5
ChR2_13	ON	0	h	h	r	h	r	r	r	0	0	h	h	0	0	0	h	0	h	0	r	0	0	h	h		37.5	20.8333	0	0	41.6667
ChR2_14	ON	0	0	0	r	h	0	r	r	h	g	h	h	0	h	0	h	h	0	0	0	r	h	0	0		33.3333	16.6667	4.16667	0	45.8333
ChR2_15	ON	0	0	0	0	0	0	0	0	0	0	0	0	h	0	h	0	0	r	0	0	0	0	0	0		8.33333	4.16667	0	0	87.5
eYFP_1	ON	0	0	h	0	0	0	0	0	0	0	0	0	r	0	0	0	0	0	h	0	h	0	0	0		12.5	4.16667	0	0	83.3333
eYFP_2	ON	0	0	r	h	0	h	0	0	0	0	r	r	0	g	0	0	h	h	0	0	0	0	h	r		20.8333	16.6667	4.16667	0	58.3333
eYFP_3	ON	0	0	0	0	0	0	0	0	0	0	0	0	0	h	0	g	0	0	0	0	0	0	0	0		4.16667	0	4.16667	0	91.6667
eYFP_4	ON	0	0	0	h	0	0	0	0	r	0	0	0	h	0	r	0	0	0	0	0	r	0	0	0		8.33333	12.5	0	0	79.1667
eYFP_5	ON	0	0	0	0	0	0	h	0	g	r	0	0	0	h	0	0	r	h	0	0	0	r	0	0		12.5	12.5	4.16667	0	70.8333
eYFP_6	ON	0	0	0	0	0	0	0	0	0	r	0	0	0	0	h	h	0	0	0	0	0	0	0	0		8.33333	4.16667	0	0	87.5
eYFP_7	ON	0	0	0	0	0	0	0	0	r	h	h	0	0	0	h	0	0	0	0	0	0	0	r	h		16.6667	8.33333	0	0	75
eYFP_8	ON	0	0	0	h	0	0	0	0	0	0	0	0	0	0	0	0	0	0	0	r	0	r	0	0		4.16667	8.33333	0	0	87.5
eYFP_9	ON	0	h	h	0	r	h	0	0	r	0	0	h	r	h	0	0	0	0	0	0	0	r	r	r		20.8333	25	0	0	54.1667
eYFP_10	ON	0	g	h	0	0	0	0	0	0	h	0	0	h	0	r	r	0	h	0	0	0	h	0	h		25	8.33333	4.16667	0	62.5
eYFP_11	ON	h	0	0	0	0	r	0	r	h	0	r	0	0	0	h	0	h	0	0	0	0	0	0	0		16.6667	12.5	0	0	70.8333

## Sheet: Fig4d
Peri event Histogram Fiber photometry
	Bin 1	bin 2	Bin 3	Bin 4	Bin 5	Bin 6	Bin 7	Bin 8	Bin 9	Bin 10	Bin 11	Bin 12	Bin 13	Bin 14	Bin 15	Bin 16	Bin 17	Bin 18	Bin 19	Bin 20	Bin 21	Bin 22	Bin 23	Bin 24	Bin 25	Bin 26	Bin 27	Bin 28	Bin 29	Bin 30	Bin 31	Bin 32	Bin 33	Bin 34	Bin 35	Bin 36	Bin 37	Bin 38	Bin 39	Bin 40	Bin 41	Bin 42	Bin 43	Bin 44	Bin 45	Bin 46	Bin 47	Bin 48	Bin 49
Animal1	-0.0966754285467001	-0.104297957768888	-0.111913651744959	-0.119520150854148	-0.127113805018218	-0.134690542394876	-0.142248884467783	-0.149786563320856	-0.157298544117766	-0.164781226059215	-0.172233529909935	-0.179653396121098	-0.187035962337380	-0.194378426256319	-0.201679078204485	-0.208935032094937	-0.216142787794873	-0.223300899915180	-0.230407217442603	-0.237457428760805	-0.244449197760394	-0.251382165297337	-0.258254318572621	-0.265061092958789	-0.271800747017145	-0.278472836036133	-0.285075221712827	-0.291604868615308	-0.298060774717597	-0.304441689747679	-0.310744577233371	-0.316968338375849	-0.323113098770112	-0.329177135353935	-0.335156872869027	-0.341052098684590	-0.346863534748675	-0.352589496068699	-0.358227454230870	-0.363777380467312	-0.369239408108247	-0.374611682151850	-0.379893863633717	-0.385086480234658	-0.390188531807750	-0.395197837117195	-0.400115564919165	-0.404943107211121	-0.409679010831567
Animal2	-0.246914090797451	-0.262011562382535	-0.277101490624354	-0.292178531427912	-0.307235504908987	-0.322265268084675	-0.337263910211148	-0.352225928893541	-0.367143333577812	-0.382009192125751	-0.396819833472927	-0.411569849733946	-0.426251790733396	-0.440860021536811	-0.455389828183857	-0.469835121443135	-0.484189653972656	-0.498449864195248	-0.512610468941310	-0.526664403578538	-0.540606421310808	-0.554434123375570	-0.568142685940779	-0.581725261638646	-0.595177639054241	-0.608496879129418	-0.621678501250858	-0.634717382819288	-0.647610911112705	-0.660355187274977	-0.672945224270070	-0.685377919260294	-0.697652191256058	-0.709764261678175	-0.721708924503696	-0.733484377545072	-0.745089840946094	-0.756522406292669	-0.767778310620205	-0.778856653733574	-0.789755804186203	-0.800473163625515	-0.811007580679923	-0.821359238679700	-0.831525947924836	-0.841504880630386	-0.851296836761440	-0.860902797013183	-0.870321133870503
Animal3	0.467434819536825	0.467998644002995	0.468561461749847	0.469138788293643	0.469733792149634	0.470335364856111	0.470944672547141	0.471573019677380	0.472209757922522	0.472841871251294	0.473487057157152	0.474153924014642	0.474824862379030	0.475487193657028	0.476161392881668	0.476851140899788	0.477541203849771	0.478230341042124	0.478930011914179	0.479632952211752	0.480328625914013	0.481033139180842	0.481750003309066	0.482460967011837	0.483158683577372	0.483866874411543	0.484586290321568	0.485296987780050	0.485998486180452	0.486705889769144	0.487415044240205	0.488114014873817	0.488815416675201	0.489520831665957	0.490215613907840	0.490897368781170	0.491588646395278	0.492285268626468	0.492965710853366	0.493634200255964	0.494308920174242	0.494984827926028	0.495646457414824	0.496304658421019	0.496962593536944	0.497609781067874	0.498245238429565	0.498886479806448	0.499525308635711
Animal4	-0.793691075529569	-0.793179619713437	-0.792640636421081	-0.792082980879012	-0.791498497760455	-0.790881258603642	-0.790239706203463	-0.789575465190326	-0.788878074298297	-0.788151103867351	-0.787403784854970	-0.786629853060579	-0.785818656305928	-0.784979636282916	-0.784120994287118	-0.783232436873581	-0.782308037895783	-0.781357523546371	-0.780383486393996	-0.779375618585913	-0.778336989279651	-0.777275638856916	-0.776185514607438	-0.775058408176821	-0.773904864171513	-0.772731373664761	-0.771526076287455	-0.770284848337142	-0.769019582986490	-0.767732997247880	-0.766413825684142	-0.765064885372179	-0.763694704072250	-0.762298540862379	-0.760869937185779	-0.759419124221046	-0.757950871995969	-0.756453409509626	-0.754925481494935	-0.753380325431249	-0.751819272112861	-0.750229869619327	-0.748615847726762	-0.746987265613006	-0.745340094802250	-0.743667940300520	-0.741979881955533	-0.740279921282540	-0.738557555709595
Animal5	0.226429991839216	0.210131378315337	0.193840798671586	0.177582461287566	0.161369511556710	0.145190290994319	0.129054703816208	0.112981335529070	0.0969714338656266	0.0810161835300068	0.0651383514272569	0.0493525340039687	0.0336474089565448	0.0180214363273298	0.00250008842020108	-0.0129057052878788	-0.0282114583908139	-0.0434079557674523	-0.0584762935695757	-0.0734151873533532	-0.0882337251108355	-0.102911913630170	-0.117438459304612	-0.131825368975361	-0.146071043956923	-0.160151223932879	-0.174059545675330	-0.187814449305681	-0.201405217111049	-0.214812218846347	-0.228035926196602	-0.241087835218905	-0.253950812241297	-0.266614714424011	-0.279091208587263	-0.291377524050695	-0.303453037623635	-0.315316184973546	-0.326986331511011	-0.338450292144028	-0.349689512306016	-0.360709266243924	-0.371523730645228	-0.382116758486664	-0.392478411024269	-0.402621478959949	-0.412544754343391	-0.422232332406943	-0.431685776306634
Animal6	-0.456372797941985	-0.469814712960697	-0.483223205807973	-0.496556523828126	-0.509833923717480	-0.523078814794344	-0.536256212940636	-0.549341738653822	-0.562359771071718	-0.575308378174657	-0.588150902563946	-0.600892326393675	-0.613558501369722	-0.626120403156270	-0.638543208676810	-0.650853649045064	-0.663072451187667	-0.675159006045969	-0.687090968880406	-0.698899150808111	-0.710585363517846	-0.722113453157217	-0.733487024511494	-0.744730170455672	-0.755817303674856	-0.766721815876719	-0.777473335866559	-0.788086994974111	-0.798519972755869	-0.808757195103772	-0.818836704950407	-0.828759676986381	-0.838487308405231	-0.848023634575543	-0.857395724867915	-0.866582935375771	-0.875563492921427	-0.884365548150794	-0.892999197489015	-0.901424300184263	-0.909635562932974	-0.917674505146376	-0.925536846778648	-0.933181516266222	-0.940617878343737	-0.947878460168938	-0.954944604825688	-0.961794551635485	-0.968454569605720
Animal7	-0.370983989952529	-0.375594099949218	-0.380181650399643	-0.384759033015233	-0.389328421165482	-0.393873632639907	-0.398393521004545	-0.402899929758644	-0.407383471400237	-0.411831687930335	-0.416253386432828	-0.420656529849633	-0.425023613943783	-0.429346891270983	-0.433640747591879	-0.437905999455757	-0.442125123410016	-0.446297296289147	-0.450435285199970	-0.454530151365549	-0.458570076294632	-0.462563468076096	-0.466516671063520	-0.470412698526162	-0.474246326585137	-0.478032633433277	-0.481770064129474	-0.485440419320640	-0.489044769498836	-0.492597294380160	-0.496088769079031	-0.499507180278207	-0.502860789754566	-0.506155746678945	-0.509376588326110	-0.512520051778147	-0.515600790893149	-0.518615189091866	-0.521546116971881	-0.524397576789338	-0.527184707922472	-0.529897091248925	-0.532522653985041	-0.535070964236009	-0.537549154704281	-0.539943283277044	-0.542251080890202	-0.544486616030770	-0.546645570980933
Animal8	0.622529984394941	0.621536464256719	0.620558654680144	0.619597337662437	0.618644146107581	0.617703095069872	0.616782810243057	0.615879259725941	0.614986761803702	0.614109023997465	0.613253261593061	0.612412816934820	0.611587861722032	0.610783228509029	0.609999383815208	0.609229142604056	0.608476975116816	0.607750634617227	0.607043891598105	0.606351452894900	0.605678503456397	0.605032531272023	0.604405318531102	0.603795635965265	0.603208465197185	0.602644962748804	0.602098759927187	0.601573141336562	0.601074279430750	0.600595287096879	0.600132332495309	0.599691198128987	0.599278087771901	0.598883146306177	0.598504854537563	0.598149144801779	0.597817409462829	0.597503094311343	0.597207771315539	0.596936578998309	0.596683072964911	0.596445085502791	0.596227704557212	0.596034716720082	0.595855489200842	0.595689688770296	0.595544117103452	0.595418817245317	0.595306239871639
Quantification bar graphs
	Before	During	After
Animal1	-0.487996872371691	1.64712752604378	0.708948835663775
Animal2	-0.638258405725987	1.80864056663950	1.25265497238066
Animal3	-0.259179387003696	2.02071757930820	0.321889638618859
Animal4	-0.514855272143142	1.25833958034994	-2.28189544327817
Animal5	-0.0949588898257418	1.99157388827481	1.92013261308713
Animal6	0.248431049219557	0.977539894489398	0.429606968646622
Animal7	-0.398847506015456	1.71647779700061	-0.655763654172966
Animal8	-0.455618713600707	1.75193953239118	1.32582855513680
[truncated: 5,000 more columns]

## Sheet: Fig4e
Peri event Histogram Fiber photometry
	Bin 1	bin 2	Bin 3	Bin 4	Bin 5	Bin 6	Bin 7	Bin 8	Bin 9	Bin 10	Bin 11	Bin 12	Bin 13	Bin 14	Bin 15	Bin 16	Bin 17	Bin 18	Bin 19	Bin 20	Bin 21	Bin 22	Bin 23	Bin 24	Bin 25	Bin 26	Bin 27	Bin 28	Bin 29	Bin 30	Bin 31	Bin 32	Bin 33	Bin 34	Bin 35	Bin 36	Bin 37	Bin 38	Bin 39	Bin 40	Bin 41	Bin 42	Bin 43	Bin 44	Bin 45	Bin 46	Bin 47	Bin 48	Bin 49
Animal1	0.208492225309299	0.207821876044462	0.207168416026367	0.206523326790642	0.205888983247112	0.205272521655473	0.204672881076743	0.204083420590886	0.203509633084114	0.202956790134530	0.202418959555091	0.201894559507108	0.201390607056409	0.200909244413444	0.200441929254522	0.199991799267559	0.199565889136436	0.199162129815836	0.198773904227827	0.198406851199699	0.198066227715695	0.197745761667348	0.197444148016016	0.197167894319483	0.196918556921201	0.196687864785147	0.196479547355068	0.196300157034704	0.196146518544360	0.196012383136318	0.195903800424473	0.195825802869940	0.195771434298893	0.195739591971820	0.195736531564364	0.195763377540248	0.195812155160887	0.195886828412846	0.195993247413627	0.196127294235886	0.196283428657441	0.196468049765820	0.196685586519226	0.196928147062898	0.197194950739538	0.197492319613791	0.197820896178107	0.198172585922406	0.198551271711397
Animal2	0.336570986991245	0.339048987719556	0.341512592941162	0.343962343947039	0.346402232326758	0.348827444476989	0.351232510782452	0.353620136110662	0.355994666699980	0.358348604959340	0.360678931641163	0.362989057253246	0.365280078090260	0.367545558533926	0.369785708803249	0.372004341834333	0.374197001360761	0.376359757944169	0.378495806367251	0.380608734704324	0.382690729271252	0.384739945961909	0.386761071902819	0.388755077881639	0.390715467132570	0.392642518542004	0.394540597785262	0.396405908501798	0.398235647327527	0.400032923179237	0.401800554386793	0.403531175320584	0.405224569689199	0.406886273586629	0.408516368300190	0.410108208014788	0.411662857601061	0.413185799063675	0.414673426050644	0.416123177277521	0.417538034250825	0.418920686557793	0.420264681408645	0.421571046930755	0.422845433695892	0.424086759804656	0.425288795530381	0.426453899873789	0.427588428724780
Animal3	-0.228699976387107	-0.234510985650047	-0.240327629733591	-0.246148814987652	-0.251974877636916	-0.257800447527394	-0.263622525296691	-0.269442441100601	-0.275258876046807	-0.281063998815697	-0.286856510155669	-0.292639110960339	-0.298409129349534	-0.304159995048490	-0.309891131988815	-0.315603958476290	-0.321293899421268	-0.326958347554463	-0.332598287109750	-0.338212382577581	-0.343794255822692	-0.349344325626586	-0.354865515954355	-0.360354374268481	-0.365804979544727	-0.371218380351481	-0.376597352108056	-0.381937515833028	-0.387236310745624	-0.392495088196080	-0.397713528678178	-0.402886772937347	-0.408016122526083	-0.413104243427878	-0.418147308222283	-0.423140807262018	-0.428087524531487	-0.432990672301994	-0.437845205756114	-0.442648684851793	-0.447403491499871	-0.452110414206319	-0.456765301273487	-0.461369157956343	-0.465924283554524	-0.470427258584560	-0.474875105014610	-0.479271352158816	-0.483618659321843
Animal4	0.774408010381223	0.800891605395340	0.827437692613532	0.854030027049943	0.880662790766822	0.907333665085868	0.934030132517122	0.960737358137999	0.987449727364977	1.01416554375363	1.04086970003198	1.06755215877570	1.09420769107069	1.12082985559051	1.14740377669521	1.17392414685511	1.20038855780359	1.22678409356578	1.25309797215477	1.27932693669478	1.30547028749348	1.33151251356385	1.35744429809191	1.38326291987623	1.40896428209377	1.43453521111768	1.45997068309320	1.48526935783663	1.51042031482153	1.53541417364431	1.56024960487982	1.58492659320396	1.60943066010197	1.63375517500586	1.65790070295648	1.68186510059835	1.70563685043922	1.72921206612377	1.75259175920828	1.77576810807549	1.79873524102697	1.82149309514692	1.84404229642100	1.86637095434394	1.88847654266735	1.91036262056259	1.93202774186995	1.95346221489672	1.97466476286766
Animal5	0.647296585499286	0.653411542438309	0.659496475408631	0.665548539649468	0.671568859536627	0.677552503689686	0.683494429648980	0.689393028096094	0.695250500762308	0.701061842764472	0.706821868099703	0.712529759787116	0.718184928579713	0.723783962615412	0.729323469290100	0.734803853148068	0.740220433471059	0.745569826454244	0.750851464462868	0.756066577772472	0.761209429981315	0.766275434434074	0.771265532031902	0.776179513546302	0.781013611254471	0.785764065688946	0.790431885602870	0.795013570125343	0.799506951292280	0.803911744277188	0.808228448656048	0.812451600298633	0.816578424586991	0.820611874622783	0.824551618851060	0.828393525709751	0.832134637459296	0.835778044125242	0.839321870017959	0.842764575693586	0.846106213474430	0.849347896764747	0.852486123468670	0.855520243688986	0.858454604259532	0.861288867427867	0.864019622977371	0.866646053253497	0.869173690122992
Animal6	0.555269144519922	0.549005135720656	0.542741844463479	0.536500277997348	0.530287349950891	0.524090268630558	0.517909782101690	0.511765171400010	0.505653995363775	0.499556819051727	0.493491378910542	0.487471892400775	0.481489118036396	0.475527305717913	0.469609219265726	0.463741901832657	0.457910360456449	0.452115098732618	0.446373503953973	0.440683095955013	0.435025754271682	0.429419972419610	0.423876182602759	0.418382055160181	0.412923868401348	0.407525906169014	0.402193473566648	0.396907508102451	0.391668533465997	0.386493614559214	0.381380544349513	0.376310396808569	0.371300351079317	0.366357647889362	0.361468720990938	0.356622416770169	0.351842643769362	0.347131453332275	0.342466456516820	0.337849886555003	0.333299323373019	0.328811935214335	0.324366821723372	0.319979550737699	0.315656318292917	0.311384203950917	0.307154256887084	0.302988281101528	0.298885200273149
Animal7	-0.930357217276109	-0.954555319230669	-0.978773797819039	-1.00299725294795	-1.02719991812227	-1.05138490219038	-1.07555134611352	-1.09967708427980	-1.12374505129736	-1.14776578543877	-1.17172865880325	-1.19560641423730	-1.21939379296284	-1.24309986345751	-1.26670793791821	-1.29019238960550	-1.31355846094436	-1.33680622818163	-1.35991466308484	-1.38286859608276	-1.40567877317593	-1.42833482966805	-1.45081234723636	-1.47311043413509	-1.49523851589717	-1.51717975817936	-1.53891135745770	-1.56044301983708	-1.58177676152741	-1.60289293100701	-1.62377914868443	-1.64444852664699	-1.66489327864902	-1.68509269951987	-1.70505023173856	-1.72477603110147	-1.74425470088246	-1.76346803894730	-1.78243099925058	-1.80114728601122	-1.81959838226435	-1.83777581532130	-1.85569644634104	-1.87335579685449	-1.89073613724380	-1.90784421636621	-1.92469149927326	-1.94126542045680	-1.95755265586960
Animal8	-0.997293006091961	-1.00884115874000	-1.02038623648860	-1.03191195559583	-1.04341122067474	-1.05489244617876	-1.06635042331568	-1.07777078910523	-1.08915031650213	-1.10049495407980	-1.11179377745789	-1.12303785960615	-1.13423055174338	-1.14537082646072	-1.15644389562178	-1.16744539130812	-1.17838415889127	-1.18925291112685	-1.20003753029048	-1.21073720069718	-1.22135934451111	-1.23189316329899	-1.24232970301492	-1.25267294614863	-1.26292227607588	-1.27306512854364	-1.28309920575135	-1.29303334874170	-1.30285893259840	-1.31256367962154	-1.32215034144728	-1.33162752375654	-1.34098368859824	-1.35021042897045	-1.35931422467270	-1.36829643562612	-1.37714643605520	-1.38586290723626	-1.39445510265821	-1.40291523683432	-1.41123420809005	-1.41941801828801	-1.42747565800079	-1.43539537233359	-1.44317059770641	-1.45081148519955	-1.45832134257408	-1.46569056695836	-1.47291847290577
Quantification bar graphs
	Before	During	After
Animal1	-0.425416368866956	1.68673492159649	0.0809391416377607
Animal2	-0.400530503995538	1.70878900351002	-0.153603205556057
Animal3	-0.666296145365243	1.34755171741159	-0.00566998688160639
Animal4	-0.0514541710274635	-0.0741990616691773	-1.70499599959805
Animal5	-0.447065672292162	1.84863079114497	0.0765069057787993
Animal6	-0.00505629727001335	2.05262270181559	1.68519330489449
Animal7	-0.125004911000509	0.286674623210419	1.34634304715781
Animal8	-0.516257870556509	1.23760797827949	-1.38361625215246
[truncated: 5,000 more columns]

## Sheet: Fig4f
Peri event Histogram Fiber photometry
	Bin 1	bin 2	Bin 3	Bin 4	Bin 5	Bin 6	Bin 7	Bin 8	Bin 9	Bin 10	Bin 11	Bin 12	Bin 13	Bin 14	Bin 15	Bin 16	Bin 17	Bin 18	Bin 19	Bin 20	Bin 21	Bin 22	Bin 23	Bin 24	Bin 25	Bin 26	Bin 27	Bin 28	Bin 29	Bin 30	Bin 31	Bin 32	Bin 33	Bin 34	Bin 35	Bin 36	Bin 37	Bin 38	Bin 39	Bin 40	Bin 41	Bin 42	Bin 43	Bin 44	Bin 45	Bin 46	Bin 47	Bin 48	Bin 49
Animal1	-0.590569900711998	-0.596961281888633	-0.603365339919770	-0.609779721115171	-0.616197894557730	-0.622617734987302	-0.629040471712538	-0.635463047733703	-0.641880029717162	-0.648292474905929	-0.654698510010011	-0.661093125876977	-0.667473163182930	-0.673841651693789	-0.680195344265017	-0.686527502220483	-0.692837366521110	-0.699126867933010	-0.705392755217795	-0.711629101867648	-0.717837209719017	-0.724015886375676	-0.730160962845999	-0.736269809354950	-0.742345019481914	-0.748383182751739	-0.754378300638279	-0.760331114792841	-0.766243825783946	-0.772112761094247	-0.777931957658033	-0.783703762626839	-0.789428100955569	-0.795101257785058	-0.800720678509971	-0.806288754502960	-0.811802829270235	-0.817258179423288	-0.822656648592511	-0.828000054848990	-0.833284575546226	-0.838505189371712	-0.843665699615522	-0.848766751302665	-0.853804593770912	-0.858776879588611	-0.863686512732240	-0.868532131160279	-0.873310067836050
Animal2	1.19317499894141	1.18430266583565	1.17544328191864	1.16661672940365	1.15781500322541	1.14903090370207	1.14028229674199	1.13157982072393	1.12290630135766	1.11426817325858	1.10568691867904	1.09716168736726	1.08867445937031	1.08023990669033	1.07187788618429	1.06357742941844	1.05533047884028	1.04715455157468	1.03906001919586	1.03102979593373	1.02307022320909	1.01520017864230	1.00741606091401	0.999701271330492	0.992071690088419	0.984545166525013	0.977106840493449	0.969748442586861	0.962488060273388	0.955335374112974	0.948271756496657	0.941302025427645	0.934442977801368	0.927689448609616	0.921026248071839	0.914468860668051	0.908031559367492	0.901696156473668	0.895455749083276	0.889329100518341	0.883323513971547	0.877417644803539	0.871615255476657	0.865932373314950	0.860362841887451	0.854891902706587	0.849533151479139	0.844297530806607	0.839165190612846
Animal3	-0.0941754469282372	-0.109448189438135	-0.124784089466167	-0.140140984442709	-0.155501586043316	-0.170899043828395	-0.186341009215026	-0.201769791492679	-0.217187725753210	-0.232627863943735	-0.248077416424793	-0.263493250639356	-0.278892549368593	-0.294295803749014	-0.309662855927300	-0.324980744166734	-0.340279833226588	-0.355562297438972	-0.370771877377916	-0.385918326231312	-0.401037310522447	-0.416110357088416	-0.431092945480902	-0.446004787342672	-0.460870854968874	-0.475652467340732	-0.490337454520214	-0.504952686636215	-0.519498907881400	-0.533925883945336	-0.548249421255141	-0.562502979978680	-0.576661607509685	-0.590684256715578	-0.604596462044180	-0.618425857148403	-0.632131341934178	-0.645700481526440	-0.659159382435876	-0.672510303912562	-0.685709351216392	-0.698774322086787	-0.711733770119089	-0.724558355021040	-0.737215151099428	-0.749735869365762	-0.762145722951855	-0.774398271671662	-0.786483644352375
Animal4	1.16810007780222	1.16697257227091	1.16583254292043	1.16469110880906	1.16355683071318	1.16241736504475	1.16126948498667	1.16012946808690	1.15899474391603	1.15785111272985	1.15670481675263	1.15557202324697	1.15444235996565	1.15330421592672	1.15217085814594	1.15105097998067	1.14993138454410	1.14880869061379	1.14769928166187	1.14660041417265	1.14549913553956	1.14440295607087	1.14332676442528	1.14225898134468	1.14118935161443	1.14013347683340	1.13909965681066	1.13807368501185	1.13705245447112	1.13605334891035	1.13507435229656	1.13410335610761	1.13314808187979	1.13222225208581	1.13131455917627	1.13041695297521	1.12954614813515	1.12870881724207	1.12789017215166	1.12708855630213	1.12632243514848	1.12558964246604	1.12487809165460	1.12419547513826	1.12355458237973	1.12294489153066	1.12236017053070	1.12181690130239	1.12131911739703
Animal5	-0.734392814096120	-0.745325839855160	-0.756278227071997	-0.767251325421994	-0.778229549949006	-0.789204108017976	-0.800189401838077	-0.811179047036356	-0.822154489642409	-0.833115846055494	-0.844074227502429	-0.855018760521302	-0.865933576586089	-0.876827684263657	-0.887702409407464	-0.898543097136949	-0.909342303008103	-0.920113816072652	-0.930850056226252	-0.941533281900826	-0.952166560436485	-0.962760957938927	-0.973304544728188	-0.983781433573156	-0.994202434558461	-1.00456973124576	-1.01486934999713	-1.02509457855515	-1.03525868358291	-1.04535443704866	-1.05536602632289	-1.06529886023387	-1.07516304776940	-1.08494603349743	-1.09463353807527	-1.10423896276583	-1.11376496197852	-1.12319762111735	-1.13253117339656	-1.14177937494048	-1.15093636250952	-1.15998838508999	-1.16894249775715	-1.17780750768041	-1.18657133995920	-1.19522261700072	-1.20377720300648	-1.21223724000113	-1.22058865947805
Animal6	-1.54274413688965	-1.55452441190867	-1.56626761518506	-1.57798767503804	-1.58970358660699	-1.60138479785129	-1.61301154582754	-1.62460758908102	-1.63617309497605	-1.64767408318226	-1.65910982333230	-1.67050554320724	-1.68184090328051	-1.69308610249606	-1.70425787226626	-1.71537306656529	-1.72639898879544	-1.73731770374363	-1.74815521855787	-1.75891097068821	-1.76955141376113	-1.78007710776927	-1.79051280269782	-1.80083829148389	-1.81102733377232	-1.82109908486030	-1.83106821129466	-1.84090197364816	-1.85058687070990	-1.86015217686631	-1.86959649744871	-1.87888703968486	-1.88802750742056	-1.89704438193899	-1.90591872857159	-1.91462791573253	-1.92319339151322	-1.93162874462869	-1.93990318464165	-1.94800901164653	-1.95597838946815	-1.96380828354361	-1.97146742024080	-1.97896433100887	-1.98632777199178	-1.99353951193220	-2.00057953718112	-2.00747181746392	-2.01422980577376
Animal7	0.629903170474030	0.632173269268299	0.634431709921883	0.636687721102730	0.638932130744525	0.641161155377695	0.643377077960285	0.645584422839590	0.647773841655855	0.649944524054831	0.652102915396810	0.654244634804092	0.656363652183006	0.658461267539846	0.660546076219848	0.662607989899436	0.664644064563186	0.666658350241041	0.668655234467567	0.670625912972431	0.672569847730729	0.674494392538259	0.676395253636500	0.678268367702163	0.680116180734890	0.681947083165569	0.683751202786328	0.685527466468483	0.687282082985757	0.689019313647512	0.690730655077364	0.692416430950701	0.694085986222362	0.695735637155773	0.697362452578156	0.698969361058414	0.700564846002578	0.702139722664110	0.703694535997631	0.705236919443237	0.706769920440072	0.708285294934528	0.709784112452623	0.711277121232831	0.712760233071822	0.714230459517640	0.715690495721877	0.717148881830646	0.718597070762315
Animal8	-0.0345385936569150	-0.0112076606753516	0.0121048779555669	0.0353827867624672	0.0586100174887974	0.0817898516495620	0.104912033320203	0.127952019265196	0.150903607543104	0.173775254563458	0.196552689184370	0.219209437724324	0.241744724362346	0.264162074354545	0.286446015049154	0.308579837614543	0.330566915001989	0.352399433970075	0.374057868213132	0.395540074335402	0.416853276292734	0.437981837742493	0.458903122570209	0.479623358409151	0.500148894723330	0.520463191673898	0.540550075641365	0.560416758462622	0.580060732025054	0.599466260323985	0.618632633581645	0.637566438798398	0.656254309205653	0.674680086147319	0.692855629428185	0.710787235019543	0.728457211926780	0.745853018296787	0.762987948566359	0.779863900020559	0.796466231553612	0.812794613779151	0.828857189007404	0.844645777317028	0.860150231942037	0.875384532825916	0.890353483008358	0.905040702684589	0.919440231984374
Quantification bar graphs
	Before	During	After
Animal1	-0.305397233899258	0.105353466883705	-0.453229499603983
Animal2	0.206606514983436	0.732814801413721	4.42070207790013
Animal3	0.529708760262243	-1.47484062138924	2.73883799749837
Animal4	0.436083103550183	-0.495401411999600	3.10878332837785
Animal5	-0.293270263762974	-0.267418042182592	-0.166921796206390
Animal6	-0.0429449871432700	-0.828028439908115	-1.53227921539449
Animal7	0.582484684789351	-1.50689873522297	1.85414796114176
Animal8	0.561650399020662	-1.72539434495184	-3.13964802032162
[truncated: 5,000 more columns]

## Sheet: Fig4g
Peri event Histogram Fiber photometry
	Bin 1	bin 2	Bin 3	Bin 4	Bin 5	Bin 6	Bin 7	Bin 8	Bin 9	Bin 10	Bin 11	Bin 12	Bin 13	Bin 14	Bin 15	Bin 16	Bin 17	Bin 18	Bin 19	Bin 20	Bin 21	Bin 22	Bin 23	Bin 24	Bin 25	Bin 26	Bin 27	Bin 28	Bin 29	Bin 30	Bin 31	Bin 32	Bin 33	Bin 34	Bin 35	Bin 36	Bin 37	Bin 38	Bin 39	Bin 40	Bin 41	Bin 42	Bin 43	Bin 44	Bin 45	Bin 46	Bin 47	Bin 48	Bin 49
Animal1	0.834855751478735	0.862538039448743	0.890189594581471	0.917798421257378	0.945357948547816	0.972855159280391	1.00027555148537	1.02760974905094	1.05484734070273	1.08197847917684	1.10898931456298	1.13587281382452	1.16261519051020	1.18920629055567	1.21563619137687	1.24189835053956	1.26798030349924	1.29386910523733	1.31955871642454	1.34504074779861	1.37030671953216	1.39534396332162	1.42014784769289	1.44470807966353	1.46901754316288	1.49306887667589	1.51685681640855	1.54037186668033	1.56360484573567	1.58655420661614	1.60921388733377	1.63157753533341	1.65363568555597	1.67538809359833	1.69682883569708	1.71795369285819	1.73875814524542	1.75923961443534	1.77939333494534	1.79921447725348	1.81870518616670	1.83786157573814	1.85668030954857	1.87515632150589	1.89329386386048	1.91109058498329	1.92854425744857	1.94565349726126	1.96241925532969
Animal2	0.386778885947467	0.388819769837209	0.390870737261821	0.392927265192227	0.394993551413110	0.397071206642788	0.399155452939495	0.401244678614254	0.403344649313393	0.405452728548534	0.407563854225300	0.409680157313285	0.411806476535124	0.413937991413538	0.416070315753460	0.418208409955184	0.420353680828974	0.422501125875525	0.424649117971312	0.426803294207639	0.428960936766377	0.431117428561735	0.433275376209337	0.435438892359593	0.437602776330289	0.439763201327702	0.441925951900512	0.444092024981562	0.446255990027168	0.448416446548293	0.450579395878554	0.452742339663764	0.454900847491462	0.457057713039431	0.459216546376253	0.461372325302393	0.463521995093571	0.465671873446573	0.467822346040544	0.469967812042062	0.472107571614174	0.474248153941502	0.476387118915257	0.478519996389629	0.480649800690524	0.482780037599922	0.484906244673958	0.487026034464587	0.489145801429231
Animal3	0.155801505300330	0.130292734618810	0.104820235035422	0.0793829055863687	0.0539931324730088	0.0286658349079107	0.00341100345784882	-0.0217688579472156	-0.0468533275555331	-0.0718271705140150	-0.0966923724068783	-0.121442105501350	-0.146055346144514	-0.170515619505034	-0.194828269400753	-0.218982170117171	-0.242961545743828	-0.266756429045468	-0.290365609597540	-0.313773304012252	-0.336967783655943	-0.359951915549161	-0.382716989099370	-0.405244434091660	-0.427523641890011	-0.449564169894729	-0.471354880687768	-0.492879573596447	-0.514131859975599	-0.535115226049719	-0.555818393175789	-0.576231261194400	-0.596357491704808	-0.616189434986028	-0.635714084202802	-0.654926929128154	-0.673839522912633	-0.692439948161720	-0.710713954518677	-0.728661590653109	-0.746291127448960	-0.763593744861615	-0.780559402112737	-0.797194108991070	-0.813494514443037	-0.829453521249221	-0.845070058998849	-0.860355674954537	-0.875299370090734
Animal4	0.164587724452246	0.169060034854542	0.173522185715818	0.177971005326962	0.182411481323756	0.186839937615329	0.191249615300773	0.195641442247130	0.200018744368738	0.204375124044772	0.208705228838064	0.213013625200212	0.217300150966341	0.221557590527976	0.225783503650410	0.229983449836451	0.234153687347930	0.238287699626356	0.242387177509345	0.246455549232929	0.250486697138661	0.254475973078306	0.258428688747917	0.262344594761987	0.266216809211140	0.270043845956321	0.273831919410267	0.277577527616358	0.281274544861049	0.284925549245707	0.288534372043629	0.292095548417136	0.295605183590075	0.299069205033357	0.302487533183368	0.305854069295035	0.309168448749209	0.312437307432096	0.315657396514511	0.318823330827259	0.321938722221527	0.325007719597296	0.328025540277846	0.330989189188921	0.333905171753453	0.336773645981365	0.339589496896795	0.342353515100362	0.345072506102840
Animal5	-0.523998254411844	-0.537139871071967	-0.550270258531143	-0.563387469394258	-0.576473374108139	-0.589524882218700	-0.602549519644820	-0.615537914853660	-0.628470248967017	-0.641348558241003	-0.654179492798801	-0.666949191497192	-0.679644293170239	-0.692268607103883	-0.704821257567881	-0.717285876559677	-0.729659979072036	-0.741949129712783	-0.754142987691690	-0.766224787652242	-0.778199536475196	-0.790073336444695	-0.801830457748571	-0.813458903112785	-0.824965242953156	-0.836350473433528	-0.847598988654438	-0.858708775953679	-0.869685610145852	-0.880520636434124	-0.891201196453546	-0.901734782039644	-0.912126592292020	-0.922360501521673	-0.932428480544091	-0.942341389708589	-0.952101395308957	-0.961692814068626	-0.971115185478398	-0.980377182652059	-0.989473009693248	-0.998393117931862	-1.00714611911353	-1.01573731460159	-1.02415255700908	-1.03238868235183	-1.04045980459680	-1.04836795575129	-1.05609755158975
Animal6	0.509475760153001	0.512478004420291	0.515443537367389	0.518364276058172	0.521252377657992	0.524109728968034	0.526926733226797	0.529700941843549	0.532437651194158	0.535131517815920	0.537778184566905	0.540386495990385	0.542956493624533	0.545475498607421	0.547940788635792	0.550366804289518	0.552752535759361	0.555085403238394	0.557364539675839	0.559598540446145	0.561784302558362	0.563916959543392	0.566002652628563	0.568039817704839	0.570018928331710	0.571941568602052	0.573821025878106	0.575651564690343	0.577419873458518	0.579129747312287	0.580792562142975	0.582403549513347	0.583954438416994	0.585451054369682	0.586893856980009	0.588276286346179	0.589600595322967	0.590877061710580	0.592097312108495	0.593250191010256	0.594344250633881	0.595391016951260	0.596381960657564	0.597306687369000	0.598173662914651	0.598987192328067	0.599741554521227	0.600436527469166	0.601080077459031
Animal7	0.770737088999045	0.758288742212870	0.745858904973315	0.733434501595882	0.721021678736901	0.708637044713914	0.696282460344361	0.683945513675614	0.671647749604130	0.659400429379069	0.647193800620393	0.635022273622172	0.622911030740554	0.610869182163022	0.598880586015268	0.586952212555071	0.575101454230915	0.563330981857474	0.551628312723029	0.540012852460011	0.528493277293870	0.517059844234853	0.505710526534020	0.494469059659642	0.483340386052785	0.472305649594327	0.461374054440198	0.450563278193048	0.439873853528548	0.429290726037078	0.418831189711012	0.408502719748525	0.398295275736420	0.388207823992454	0.378260308953749	0.368453045224862	0.358765781303720	0.349210498574320	0.339803371549602	0.330539979415222	0.321402157545648	0.312406649566452	0.303560965098430	0.294853175953422	0.286280670491365	0.277858916065298	0.269585936725157	0.261441719399955	0.253439473167862
Animal8	-0.00155430162248194	-0.0162827611158653	-0.0310069110824925	-0.0457151529468034	-0.0604003329547888	-0.0750601341678000	-0.0896878649739159	-0.104276147595337	-0.118822119066672	-0.133321360134405	-0.147762230528496	-0.162139273036472	-0.176453459232912	-0.190700165320399	-0.204867105654105	-0.218948892801750	-0.232945824279897	-0.246852399967560	-0.260661050050646	-0.274368299022078	-0.287970700139532	-0.301459547856653	-0.314831965574372	-0.328088795953954	-0.341224217808387	-0.354227482007954	-0.367096726473524	-0.379834655710041	-0.392435516465390	-0.404891492155038	-0.417200562892156	-0.429362165776692	-0.441370307771746	-0.453223136682196	-0.464921088369238	-0.476458811709166	-0.487828853406358	-0.499032899881135	-0.510074520249504	-0.520947003140670	-0.531643567588690	-0.542165649489306	-0.552515820056153	-0.562689119818169	-0.572683475730567	-0.582500088584556	-0.592136208658581	-0.601587911932344	-0.610858665812534
Quantification bar graphs
	Before	During	After
Animal1	0.176342554817187	1.54695766190167	-3.21004038612407
Animal2	-0.478650027910599	1.77824677520199	0.115098915931726
Animal3	-0.329461017366253	2.76396903552756	3.03653398916075
Animal4	0.223756356918457	0.930064339200440	-0.878344203782278
Animal5	-0.440188341472251	1.11774420834476	0.320973328956583
Animal6	0.407697888467353	0.182198195277614	0.480252464525349
Animal7	-0.305856202675446	2.58697023953260	3.01167768140265
Animal8	-0.639410989582356	1.82830497740709	1.75856770576142
[truncated: 5,000 more columns]

[truncated: 32 more sheets: Fig4h, Fig4i, Fig4j, Fig4k, Fig5c, Fig5d, Fig5e, Fig6cd, Fig6e, Fig7gh, Fig7l, SuppFig1c, SuppFig1d, SuppFig1f, SuppFig1g, SuppFig1h, SuppFig1i, SuppFig2c, SuppFig3c, SuppFig3d …]
